# Supplementary material for: Evidence of positive selection associated with placental loss in tiger sharks
Source: BMC Evol Biol. 2016 Jun 14;16:126. doi: 10.1186/s12862-016-0696-y (PMC4906603; doi:10.1186/s12862-016-0696-y)
Supplement: Additional file 2: Table S1. — Orthologues Under Positive Selection Across All Species. The 95 orthologues exhibiting signatures of positive selection across all species based on the CodeML maximum-likelihood site test and Bayes Empirical Bayes method. (XLSX 29 kb) [file 12862_2016_696_MOESM2_ESM.xlsx]

## Sheet: PS.95.Site.Tiger
Seq. Name	Seq. Description	min. eValue	mean Similarity	#GOs	GOs
comp50434_c0_seq1	PREDICTED: mitogen-activated protein kinase 14 isoformX2 [Gallus gallus]	0	0.9425	61	P:neurotrophin TRK receptor signaling pathway	P:glucose metabolic process	P:cell morphogenesis	P:signal transduction by phosphorylation	P:fatty acid oxidation	P:positive regulation of muscle cell differentiation	P:apoptotic process	P:transmembrane receptor protein serine/threonine kinase signaling pathway	P:toll-like receptor 3 signaling pathway	P:cellular response to ionizing radiation	F:protein C-terminus binding	P:stress-induced premature senescence	P:signal transduction in response to DNA damage	C:cytosolic part	P:toll-like receptor 4 signaling pathway	P:vascular endothelial growth factor receptor signaling pathway	P:lipopolysaccharide-mediated signaling pathway	P:response to glucose stimulus	F:MAP kinase kinase activity	P:osteoclast differentiation	F:NFAT protein binding	P:positive regulation of reactive oxygen species metabolic process	P:chondrocyte differentiation	P:toll-like receptor 9 signaling pathway	C:nucleoplasm	P:transcription, DNA-dependent	P:platelet activation	P:cellular response to vascular endothelial growth factor stimulus	P:toll-like receptor 10 signaling pathway	P:3'-UTR-mediated mRNA stabilization	F:MAP kinase activity	P:response to muramyl dipeptide	P:positive regulation of transcription from RNA polymerase II promoter	P:positive regulation of protein import into nucleus	P:toll-like receptor TLR6:TLR2 signaling pathway	P:toll-like receptor 5 signaling pathway	P:innate immune response	P:chemotaxis	P:Ras protein signal transduction	P:MyD88-dependent toll-like receptor signaling pathway	C:spindle pole	P:DNA damage checkpoint	P:stress-activated MAPK cascade	C:mitochondrion	P:positive regulation of blood vessel endothelial cell migration
comp70325_c0_seq1	PREDICTED: 14-3-3 protein epsilon-like [Lepisosteus oculatus]	2.55e-166	0.973	34	P:neuron migration	P:regulation of heart rate by cardiac conduction	C:cytoplasmic vesicle membrane	F:potassium channel regulator activity	F:histone deacetylase binding	F:phosphoserine binding	P:positive regulation of protein insertion into mitochondrial membrane involved in apoptotic signaling pathway	P:neurotrophin TRK receptor signaling pathway	P:hippocampus development	P:protein targeting	C:melanosome	P:regulation of cysteine-type endopeptidase activity involved in apoptotic process	P:regulation of membrane repolarization	C:cytosol	P:intrinsic apoptotic signaling pathway	P:membrane organization	F:protein heterodimerization activity	P:regulation of potassium ion transmembrane transporter activity	F:monooxygenase activity	F:protein domain specific binding	P:cerebral cortex development	F:protein kinase C inhibitor activity	P:hippo signaling cascade	P:negative regulation of peptidyl-serine dephosphorylation	P:modulation by virus of host morphology or physiology	P:oxidation-reduction process	F:protein complex binding	C:axon part	P:membrane repolarization involved in regulation of cardiac muscle cell action potential	F:ion channel binding	C:kinesin complex	P:G2/M transition of mitotic cell cycle	P:regulation of heart rate by hormone	C:mitochondrion	-
comp31026_c0_seq1	ubiquitin-conjugating enzyme E2Nb [Danio rerio]	2.62e-96	0.9495	34	P:DNA damage response, detection of DNA damage	P:protein K63-linked ubiquitination	P:toll-like receptor TLR1:TLR2 signaling pathway	P:regulation of histone ubiquitination	P:Fc-epsilon receptor signaling pathway	P:toll-like receptor 4 signaling pathway	P:double-strand break repair via homologous recombination	P:toll-like receptor 2 signaling pathway	P:toll-like receptor 9 signaling pathway	P:toll-like receptor 10 signaling pathway	C:UBC13-UEV1A complex	F:ubiquitin binding	C:cytosol	P:ubiquitin-dependent protein catabolic process	C:ubiquitin ligase complex	P:cytokine-mediated signaling pathway	P:histone ubiquitination	C:UBC13-MMS2 complex	P:positive regulation of I-kappaB kinase/NF-kappaB cascade	P:toll-like receptor 5 signaling pathway	F:ubiquitin-protein ligase activity	P:T cell receptor signaling pathway	P:positive regulation of histone modification	P:positive regulation of ubiquitin-protein ligase activity	P:nucleotide-binding oligomerization domain containing signaling pathway	P:DNA double-strand break processing	P:postreplication repair	P:positive regulation of NF-kappaB transcription factor activity	P:MyD88-dependent toll-like receptor signaling pathway	P:innate immune response	C:nucleus	F:ATP binding	P:toll-like receptor TLR6:TLR2 signaling pathway	P:positive regulation of DNA repair	EC:6.3.2.19
comp70230_c0_seq1	nuclease-sensitive element-binding protein 1-like protein [Callorhinchus milii]	2.16e-99	0.8255	24	P:positive regulation of cell division	P:transcription, DNA-dependent	F:p53 binding	P:negative regulation of transcription from RNA polymerase II promoter	C:U12-type spliceosomal complex	P:negative regulation of apoptotic process	P:CRD-mediated mRNA stabilization	P:mRNA processing	F:single-stranded DNA binding	C:extracellular region	C:histone pre-mRNA 3'end processing complex	C:cytoplasmic stress granule	P:negative regulation of striated muscle cell differentiation	C:dendrite	P:positive regulation of cell proliferation	P:RNA splicing	F:sequence-specific DNA binding	P:negative regulation of insulin receptor signaling pathway	P:positive regulation of transcription from RNA polymerase II promoter	C:perinuclear region of cytoplasm	C:CRD-mediated mRNA stability complex	F:transcription factor binding	P:in utero embryonic development	F:mRNA binding	-
comp51286_c0_seq1	nuclear inhibitor of protein phosphatase 1 [Callorhinchus milii]	0	0.8915	22	P:vesicle-mediated transport	F:RNA binding	C:spliceosomal complex	F:endonuclease activity	F:ribonuclease E activity	C:nucleolus	P:RNA catabolic process	P:regulation of transcription, DNA-dependent	C:nuclear speck	P:RNA splicing	F:SNAP receptor activity	F:DNA binding	P:transcription, DNA-dependent	P:multicellular organismal development	P:mRNA processing	P:intracellular protein transport	P:regulation of catalytic activity	P:cell proliferation	C:cytoplasm	F:protein serine/threonine phosphatase inhibitor activity	F:protein phosphatase type 1 regulator activity	C:membrane	-
comp31565_c0_seq1	PREDICTED: F-actin-capping protein subunit beta isoforms 1 and 2 isoform X3 [Ficedula albicollis]	0	0.9555	21	C:acrosomal vesicle	C:cortical cytoskeleton	P:lamellipodium assembly	P:regulation of cell morphogenesis	C:lamellipodium	C:membrane	P:regulation of protein kinase C signaling cascade	C:WASH complex	P:cellular component movement	P:muscle fiber development	P:neuron projection development	C:cytosol	P:actin cytoskeleton organization	P:blood coagulation	P:negative regulation of microtubule polymerization	C:F-actin capping protein complex	F:actin filament binding	C:Z disc	C:intercalated disc	F:beta-tubulin binding	P:barbed-end actin filament capping	-
comp50307_c0_seq1	AChain A, Crystal Structure Of The Sodium - Potassium Pump In The E2.2k+.Pi State	0	0.938	19	P:positive regulation of striated muscle contraction	P:negative regulation of heart contraction	F:4-nitrophenylphosphatase activity	C:basolateral plasma membrane	C:melanosome	C:integral to membrane	F:metal ion binding	P:ATP biosynthetic process	F:sodium:potassium-exchanging ATPase activity	P:positive regulation of heart contraction	P:response to drug	P:negative regulation of glucocorticoid biosynthetic process	C:T-tubule	P:potassium ion transport	P:regulation of the force of heart contraction	P:regulation of sodium ion transport	F:ATP binding	P:regulation of blood pressure	P:sodium ion transport	EC:3.6.3.9	EC:3.1.3.41
comp64299_c0_seq1	PREDICTED: transcription factor AP-4 isoform X2 [Ficedula albicollis]	6.48e-120	0.8815	19	P:positive regulation by host of viral transcription	F:histone deacetylase binding	P:negative regulation of apoptotic process	P:cellular response to dexamethasone stimulus	P:protein complex assembly	P:negative regulation of cell cycle arrest	C:transcriptional repressor complex	P:negative regulation of transcription, DNA-dependent	P:negative regulation of DNA binding	P:negative regulation by host of viral transcription	P:negative regulation of cell proliferation	P:DNA damage response, signal transduction by p53 class mediator resulting in transcription of p21 class mediator	F:RNA polymerase II distal enhancer sequence-specific DNA binding transcription factor activity	F:sequence-specific DNA binding	P:positive regulation of apoptotic process	P:negative regulation of cyclin-dependent protein serine/threonine kinase activity	P:positive regulation of transcription, DNA-dependent	F:protein homodimerization activity	F:E-box binding	-
comp50167_c0_seq1	PREDICTED: protein SET-like [Pantholops hodgsonii]	5.33e-131	0.9245	18	C:nucleoplasm	F:histone binding	P:gene expression	P:nucleocytoplasmic transport	P:nucleosome disassembly	P:negative regulation of transcription, DNA-dependent	C:cytosol	C:protein complex	P:negative regulation of histone acetylation	F:DNA binding	F:protein phosphatase inhibitor activity	F:protein phosphatase type 2A regulator activity	C:perinuclear region of cytoplasm	P:negative regulation of neuron apoptotic process	C:endoplasmic reticulum	P:nucleosome assembly	P:mRNA metabolic process	P:DNA replication	-
comp70648_c0_seq1	vimentin [Scyliorhinus stellaris]	0	0.814	17	C:cytosol	P:Bergmann glial cell differentiation	P:lens fiber cell development	P:astrocyte development	C:peroxisome	P:intermediate filament organization	C:extracellular vesicular exosome	F:protein C-terminus binding	F:scaffold protein binding	F:identical protein binding	C:cell leading edge	C:cell projection	F:structural constituent of eye lens	F:structural constituent of cytoskeleton	P:negative regulation of neuron projection development	C:intermediate filament	C:plasma membrane	-
comp50224_c0_seq1	PREDICTED: elongation factor 1-alpha, somatic form-like [Chelonia mydas]	0	0.9325	16	P:transcription, DNA-dependent	F:protein kinase binding	P:regulation of transcription, DNA-dependent	F:translation elongation factor activity	P:translational elongation	F:GTP binding	P:GTP catabolic process	C:cytosol	C:neuronal cell body	C:eukaryotic translation elongation factor 1 complex	P:protein homooligomerization	F:GTPase activity	C:plasma membrane	C:nucleus	P:positive regulation of execution phase of apoptosis	F:mRNA binding	-
comp50080_c0_seq1	PREDICTED: ATP-dependent RNA helicase DDX39A isoform X1 [Latimeria chalumnae]	0	0.98	15	C:nuclear speck	F:ATP-dependent protein binding	C:cytoplasm	C:spliceosomal complex	P:intronless viral mRNA export from host nucleus	P:spliceosomal complex assembly	F:U6 snRNA binding	C:U6 snRNP	C:transcription export complex	C:U4 snRNP	P:ATP catabolic process	F:ATP-dependent RNA helicase activity	F:ATP binding	P:RNA secondary structure unwinding	F:U4 snRNA binding	-
comp70009_c2_seq9	PREDICTED: ADP-ribosylation factor-like protein 6-like [Lepisosteus oculatus]	6.44e-118	0.955	14	C:cilium axoneme	P:Wnt receptor signaling pathway	P:melanosome transport	P:small GTPase mediated signal transduction	F:metal ion binding	P:pectoral fin development	C:cilium membrane	P:visual perception	P:Kupffer's vesicle development	P:determination of left/right symmetry	P:cilium assembly	C:microtubule basal body	F:GTP binding	P:fat cell differentiation	-
comp59799_c0_seq1	DNA-directed RNA polymerase III subunit RPC9 [Anoplopoma fimbria]	4.18e-51	0.8735	14	F:DNA-directed RNA polymerase activity	P:inflammatory response	P:transcription from RNA polymerase III promoter	P:acrosome reaction	P:innate immune response	C:acrosomal vesicle	F:nucleotide binding	C:DNA polymerase III complex	F:calcitonin gene-related polypeptide receptor activity	P:defense response to virus	P:neuropeptide signaling pathway	C:nucleus	C:plasma membrane	F:calcitonin receptor activity	EC:2.7.7.6
comp33834_c0_seq1	PREDICTED: ras-related protein Rab-2A [Chrysemys picta bellii]	8.21e-129	1	13	P:mitotic cell cycle	C:Golgi membrane	C:melanosome	F:GTP binding	C:endoplasmic reticulum membrane	P:GTP catabolic process	P:intracellular protein transport	P:small GTPase mediated signal transduction	C:neuronal cell body	C:endoplasmic reticulum-Golgi intermediate compartment membrane	P:ER to Golgi vesicle-mediated transport	F:GDP binding	F:GTPase activity	-
comp58049_c0_seq1	PREDICTED: ubiquitin-conjugating enzyme E2 D4-like [Takifugu rubripes]	9.8e-90	0.934	13	P:ubiquitin-dependent protein catabolic process	P:protein K29-linked ubiquitination	F:mitogen-activated protein kinase kinase kinase binding	P:protein K48-linked ubiquitination	P:protein K11-linked ubiquitination	F:ubiquitin binding	P:positive regulation of protein ubiquitination	P:pronephric nephron tubule development	F:ubiquitin-protein ligase activity	F:ATP binding	P:protein K27-linked ubiquitination	P:protein K63-linked ubiquitination	P:protein K6-linked ubiquitination	EC:6.3.2.19
comp71490_c0_seq1	PREDICTED: endophilin-B1 isoform X3 [Melopsittacus undulatus]	0	0.864	13	P:'de novo' posttranslational protein folding	C:protein complex	P:protein oligomerization	F:lysophosphatidic acid acyltransferase activity	P:apoptotic process	C:Golgi membrane	P:positive regulation of protein insertion into mitochondrial membrane involved in apoptotic signaling pathway	C:mitochondrial outer membrane	P:phosphatidic acid biosynthetic process	F:protein homodimerization activity	P:positive regulation of protein oligomerization	P:negative regulation of apoptotic process	F:fatty acid binding	-
comp62235_c0_seq1	PREDICTED: annexin A11 [Pseudopodoces humilis]	3.6e-165	0.851	13	F:phosphatidylethanolamine binding	P:cytokinesis, completion of separation	C:azurophil granule	F:calcium ion binding	P:phagocytosis	C:midbody	F:calcium-dependent phospholipid binding	C:specific granule	F:S100 protein binding	F:calcium-dependent protein binding	C:spindle	C:phagocytic vesicle	P:response to calcium ion	-
comp71020_c0_seq1	PREDICTED: neuroplastin [Alligator mississippiensis]	6.9e-98	0.7885	13	P:regulation of cell adhesion	C:integral to membrane	P:homophilic cell adhesion	P:positive regulation of long-term neuronal synaptic plasticity	P:positive regulation of fibroblast growth factor receptor signaling pathway	P:elevation of cytosolic calcium ion concentration	F:type 1 fibroblast growth factor receptor binding	C:presynaptic membrane	P:long-term synaptic potentiation	F:cell adhesion molecule binding	C:postsynaptic membrane	P:positive regulation of neuron projection development	P:positive regulation of protein phosphorylation	-
comp67865_c0_seq3	PREDICTED: voltage-gated potassium channel subunit beta-2 isoform X4 [Chrysemys picta bellii]	0	0.979	12	P:transmembrane transport	P:protein heterooligomerization	F:voltage-gated potassium channel activity	P:regulation of ion transmembrane transport	C:integral to membrane	P:potassium ion transport	F:potassium channel regulator activity	C:juxtaparanode region of axon	P:synaptic transmission	F:protein binding	C:cytoplasm	C:plasma membrane	-
comp76827_c0_seq1	PREDICTED: macrophage erythroblast attacher-like isoform X1 [Lepisosteus oculatus]	0	0.9725	12	P:enucleate erythrocyte development	C:nuclear matrix	P:cell cycle	P:erythrocyte maturation	P:cytoskeleton organization	P:negative regulation of myeloid cell apoptotic process	C:actomyosin contractile ring	P:cell division	P:cell adhesion	F:actin binding	C:spindle	C:integral to plasma membrane	-
comp61623_c3_seq1	PREDICTED: MAP kinase-activated protein kinase 5 isoform X2 [Melopsittacus undulatus]	0	0.9565	11	P:protein autophosphorylation	P:Ras protein signal transduction	F:p53 binding	F:protein serine/threonine kinase activity	P:regulation of translation	F:ATP binding	P:stress-induced premature senescence	C:cytoplasm	F:mitogen-activated protein kinase binding	C:nucleus	P:negative regulation of TOR signaling cascade	EC:2.7.11
comp31886_c0_seq1	PREDICTED: nucleosome assembly protein 1-like 1-like [Lepisosteus oculatus]	7.06e-152	0.919	11	F:histone binding	P:positive regulation of transcription from RNA polymerase II promoter	P:primitive hemopoiesis	P:protein homooligomerization	P:spermatogenesis	P:cell differentiation	P:nucleosome assembly	P:transcription, DNA-dependent	C:cytoplasm	F:cyclin binding	C:nucleus	-
comp71304_c0_seq1	PREDICTED: CDGSH iron-sulfur domain-containing protein 2-like [Loxodonta africana]	4.4e-67	0.9615	10	P:mitochondrion degradation	C:endoplasmic reticulum membrane	F:metal ion binding	P:multicellular organismal aging	C:protein complex	F:2 iron, 2 sulfur cluster binding	C:integral to membrane	C:mitochondrial outer membrane	P:regulation of autophagy	F:protein homodimerization activity	-
comp71741_c0_seq1	PREDICTED: DNA-directed RNA polymerases I, II, and III subunit RPABC2 [Latimeria chalumnae]	8.59e-61	0.9525	10	F:RNA polymerase II activity	P:transcription from RNA polymerase III promoter	C:DNA-directed RNA polymerase I complex	P:transcription from RNA polymerase I promoter	C:DNA-directed RNA polymerase II, core complex	F:DNA binding	F:RNA polymerase I activity	C:DNA-directed RNA polymerase III complex	F:RNA polymerase III activity	P:transcription from RNA polymerase II promoter	-
comp70901_c0_seq1	coatomer subunit delta isoform 2 [Callorhinchus milii]	0	0.921	10	C:COPI vesicle coat	C:cytosol	P:adult locomotory behavior	P:pigmentation	P:retrograde vesicle-mediated transport, Golgi to ER	C:clathrin adaptor complex	P:cerebellar Purkinje cell layer maturation	P:COPI coating of Golgi vesicle	P:intracellular protein transport	C:endoplasmic reticulum	-
comp70727_c0_seq1	PREDICTED: T-complex protein 1 subunit eta [Alligator mississippiensis]	0	0.948	9	C:mitochondrion	P:protein folding	C:microtubule	C:chaperonin-containing T-complex	F:identical protein binding	P:binding of sperm to zona pellucida	F:ATP binding	F:unfolded protein binding	C:zona pellucida receptor complex	-
comp31304_c0_seq1	PREDICTED: peroxiredoxin-6 isoform X1 [Zonotrichia albicollis]	1.6e-114	0.8375	9	F:phospholipase A2 activity	C:cytoplasmic membrane-bounded vesicle	C:lysosome	P:phospholipid catabolic process	F:peroxiredoxin activity	F:glutathione peroxidase activity	C:cytosol	P:response to reactive oxygen species	P:oxidation-reduction process	EC:1.11.1.9	EC:1.11.1.15	EC:3.1.1.4
comp64038_c0_seq1	eukaryotic translation initiation factor 3, subunit 6 interacting protein [Callorhinchus milii]	0	0.972	8	F:translation initiation factor activity	P:formation of translation preinitiation complex	C:eukaryotic 43S preinitiation complex	C:eukaryotic translation initiation factor 3 complex	C:eukaryotic 48S preinitiation complex	P:regulation of translational initiation	C:nucleoplasm	C:fibrillar center	-
comp62585_c0_seq2	PREDICTED: vesicle-associated membrane protein 4-like [Ornithorhynchus anatinus]	3.89e-41	0.969	8	C:lysosome	C:integral to membrane	C:Golgi membrane	P:regulation of Golgi to plasma membrane protein transport	P:Golgi to plasma membrane protein transport	C:endosome	C:trans-Golgi network	C:SNARE complex	-
comp70194_c0_seq1	PREDICTED: elongation factor 2 [Alligator mississippiensis]	0	0.958	8	F:translation elongation factor activity	P:translational elongation	P:GTP catabolic process	F:protein binding	F:GTPase activity	C:polysome	C:cytoplasm	F:GTP binding	-
comp33959_c0_seq1	sorting nexin-3-like isoform 1 [Callorhinchus milii]	1.48e-103	0.949	8	C:early endosome	F:protein phosphatase binding	C:cytosol	C:endosome membrane	F:phosphatidylinositol-3-phosphate binding	P:cell communication	P:endocytosis	P:protein transport	-
comp69815_c4_seq13	cytochrome b-c1 complex subunit Rieske, mitochondrial [Callorhinchus milii]	1.67e-147	0.8285	8	F:metal ion binding	F:ubiquinol-cytochrome-c reductase activity	C:respiratory chain	P:ion transmembrane transport	P:proton transport	F:2 iron, 2 sulfur cluster binding	C:mitochondrion	P:electron transport chain	EC:1.10.2.2
comp69974_c0_seq3	MHC class II protein [Ginglymostoma cirratum]	3.17e-115	0.717	8	F:peptide antigen binding	C:lysosome	C:external side of plasma membrane	C:MHC class II protein complex	P:positive regulation of T cell differentiation	P:response to interferon-gamma	F:protein binding	P:antigen processing and presentation of exogenous peptide antigen via MHC class II	-
comp69750_c3_seq25	Transformer-2 like protein beta, partial [Columba livia]	2.06e-58	0.96	7	P:regulation of alternative mRNA splicing, via spliceosome	F:mRNA binding	P:positive regulation of mRNA splicing, via spliceosome	P:mRNA splicing, via spliceosome	F:protein binding	C:nucleus	F:nucleotide binding	-
comp71168_c0_seq1	Argininosuccinate lyase [Callorhinchus milii]	0	0.8435	7	P:arginine biosynthetic process via ornithine	P:urea cycle	F:argininosuccinate lyase activity	P:ammonia assimilation cycle	P:post-embryonic development	P:internal protein amino acid acetylation	P:locomotory behavior	EC:4.3.2.1
comp49350_c0_seq1	PREDICTED: lysosomal Pro-X carboxypeptidase-like [Meleagris gallopavo]	0	0.8335	7	F:oxidoreductase activity	F:iron ion binding	P:proteolysis	P:biosynthetic process	P:oxidation-reduction process	F:serine-type peptidase activity	F:carboxypeptidase activity	-
comp30117_c0_seq1	PREDICTED: ribonuclease P protein subunit p29 isoform X1 [Chrysemys picta bellii]	3.23e-104	0.8315	7	F:ribonuclease P activity	P:mRNA cleavage	C:nucleolar ribonuclease P complex	F:RNA binding	P:rRNA processing	P:tRNA processing	C:ribonuclease MRP complex	EC:3.1.26.5
comp66922_c0_seq7	PREDICTED: dual specificity protein kinase CLK4-like [Astyanax mexicanus]	7.87e-125	0.8195	7	P:regulation of RNA splicing	P:protein autophosphorylation	P:peptidyl-tyrosine phosphorylation	F:protein serine/threonine kinase activity	F:protein tyrosine kinase activity	F:ATP binding	C:nucleus	EC:2.7.11	EC:2.7.10
comp70420_c0_seq1	Small nuclear ribonucleoprotein E [Callorhinchus milii]	3.08e-58	0.968	6	C:U7 snRNP	F:RNA binding	P:mRNA splicing, via spliceosome	C:U12-type spliceosomal complex	P:hair cycle	C:catalytic step 2 spliceosome	-
comp50735_c0_seq1	vacuolar protein sorting-associated protein 29 [Salmo salar]	1.54e-122	0.9545	6	F:metal ion binding	P:dephosphorylation	P:Golgi to vacuole transport	C:endosome membrane	F:phosphoserine phosphatase activity	P:protein transport	EC:3.1.3.3
comp70237_c0_seq1	PREDICTED: 60S ribosomal protein L22-like isoform X2 [Latimeria chalumnae]	1.56e-53	0.9375	6	P:translation	F:RNA binding	F:structural constituent of ribosome	P:alpha-beta T cell differentiation	F:heparin binding	C:cytosolic large ribosomal subunit	-
comp31018_c0_seq1	putative ATPase H+ transporting V1 subunit G isoform 1 [Callorhinchus milii]	5.09e-27	0.8915	6	F:ATPase binding	C:plasma membrane	P:transmembrane transport	P:proton transport	C:vacuolar proton-transporting V-type ATPase complex	F:hydrolase activity, acting on acid anhydrides, catalyzing transmembrane movement of substances	-
comp57934_c0_seq2	PREDICTED: ADP-ribosylation factor GTPase-activating protein 3 isoform X2 [Latimeria chalumnae]	0	0.7805	6	C:cytosol	F:ARF GTPase activator activity	P:protein secretion	P:regulation of ARF GTPase activity	F:zinc ion binding	C:Golgi apparatus	-
comp68406_c4_seq3	PREDICTED: pre-mRNA-splicing factor SYF1-like [Xiphophorus maculatus]	0	0.94	5	P:transcription, DNA-dependent	P:transcription-coupled nucleotide-excision repair	P:blastocyst development	C:catalytic step 2 spliceosome	P:RNA processing	-
comp31247_c0_seq1	PREDICTED: 60S ribosomal protein L14-like [Anolis carolinensis]	2.56e-64	0.911	5	P:ribosomal large subunit biogenesis	F:structural constituent of ribosome	P:rRNA processing	C:cytosolic large ribosomal subunit	P:translation	-
comp33841_c0_seq1	microsomal glutathione S-transferase 3-like protein [Callorhinchus milii]	1.23e-69	0.824	5	F:glutathione transferase activity	C:nuclear envelope	F:glutathione peroxidase activity	C:endoplasmic reticulum	C:membrane part	EC:1.11.1.9	EC:2.5.1.18
comp50413_c0_seq1	PREDICTED: translocation protein SEC63 homolog [Lepisosteus oculatus]	0	0.796	5	P:myelination	F:protein transporter activity	P:posttranslational protein targeting to membrane, translocation	C:intracellular	P:endoplasmic reticulum unfolded protein response	-
comp67598_c0_seq1	PREDICTED: NAD kinase domain-containing protein 1 isoform X2 [Danio rerio]	7.46e-148	0.7295	5	C:mitochondrion	F:NAD+ kinase activity	P:NAD metabolic process	F:nucleotide binding	F:protein homodimerization activity	EC:2.7.1.23
comp60339_c0_seq6	PREDICTED: nuclear pore complex protein Nup214 [Xenopus (Silurana) tropicalis]	1.15e-08	0.566	5	P:regulation of cell cycle	F:nucleocytoplasmic transporter activity	P:protein export from nucleus	P:mRNA export from nucleus	P:protein import into nucleus
comp59090_c0_seq1	FAS-associated factor 2 [Callorhinchus milii]	0	0.949	4	F:ubiquitin binding	F:ubiquitin protein ligase binding	C:lipid particle	C:Cdc48p-Npl4p-Ufd1p AAA ATPase complex	-
comp72256_c0_seq1	PREDICTED: protein MEMO1 [Heterocephalus glaber]	0	0.9295	4	P:regulation of microtubule-based process	C:cytosol	F:peptide binding	C:nucleus	-
comp65111_c0_seq1	PREDICTED: RNA 3'-terminal phosphate cyclase [Sarcophilus harrisii]	0	0.8885	4	C:nucleoplasm	F:ATP binding	P:RNA processing	F:RNA-3'-phosphate cyclase activity	EC:6.5.1.4
comp70246_c0_seq1	PREDICTED: elongation factor 1-gamma-like [Latimeria chalumnae]	0	0.8835	4	F:translation elongation factor activity	C:eukaryotic translation elongation factor 1 complex	P:response to virus	P:translational elongation	-
comp58377_c0_seq1	PREDICTED: phosphate carrier protein, mitochondrial isoform X2 [Mustela putorius furo]	0	0.8565	4	C:mitochondrial inner membrane	P:transport	C:integral to membrane	F:symporter activity	-
comp70429_c0_seq1	PREDICTED: ATP synthase subunit d, mitochondrial-like isoform X1 [Chrysemys picta bellii]	2.02e-84	0.8555	4	F:hydrogen ion transmembrane transporter activity	C:mitochondrial proton-transporting ATP synthase complex, coupling factor F(o)	P:ATP synthesis coupled proton transport	F:hydrolase activity	-
comp73318_c0_seq1	zinc finger protein 330 [Mus musculus]	6.26e-158	0.8495	4	C:chromosome, centromeric region	C:nucleolus	C:midbody	F:zinc ion binding	-
comp34081_c0_seq1	PREDICTED: RNA-binding protein 45 [Latimeria chalumnae]	0	0.7655	4	F:RNA binding	C:cytoplasm	C:nucleus	P:nervous system development	-
comp70214_c1_seq1	epithelial cell adhesion molecule [Callorhinchus milii]	6.17e-108	0.653	4	P:epiboly involved in gastrulation with mouth forming second	C:basolateral plasma membrane	P:cell-cell adhesion	C:perinuclear region of cytoplasm	-
comp46835_c0_seq1	PREDICTED: BH3-interacting domain death agonist isoform X4 [Bubalus bubalis]	4.08e-16	0.54	4	P:positive regulation of biological process	P:mitochondrion organization	P:regulation of cellular process	C:cytoplasm	-
comp70196_c0_seq1	ribosomal protein L17 [Callorhinchus milii]	1.57e-108	0.975	3	F:structural constituent of ribosome	C:cytosolic large ribosomal subunit	P:translation	-
comp73731_c0_seq1	peroxiredoxin 4 [Callorhinchus milii]	3.64e-157	0.9335	3	P:oxidation-reduction process	F:antioxidant activity	F:peroxiredoxin activity	EC:1.11.1.15
comp71464_c0_seq1	Timm13 protein [Xenopus laevis]	4.61e-51	0.9065	3	F:metal ion binding	C:mitochondrial inner membrane	P:protein transport	-
comp51620_c0_seq1	PREDICTED: isopentenyl-diphosphate Delta-isomerase 1 isoform X2 [Chrysemys picta bellii]	2.13e-133	0.8915	3	F:hydrolase activity	P:isoprenoid biosynthetic process	F:isopentenyl-diphosphate delta-isomerase activity	EC:5.3.3.2
comp51555_c0_seq1	PREDICTED: peptide chain release factor 1-like, mitochondrial isoform X3 [Latimeria chalumnae]	1.08e-171	0.8485	3	P:translational termination	F:translation release factor activity, codon specific	C:mitochondrion	-
comp52300_c0_seq1	PREDICTED: kynurenine/alpha-aminoadipate aminotransferase, mitochondrial-like isoform X1 [Oreochromis niloticus]	0	0.8395	3	F:pyridoxal phosphate binding	P:biosynthetic process	F:catalytic activity	-
comp72597_c0_seq1	Ppan protein, partial [Xenopus laevis]	0	0.8265	3	P:regulation of cell growth by extracellular stimulus	C:cytoplasm	C:nucleus
comp64918_c0_seq3	PREDICTED: O-acetyl-ADP-ribose deacetylase 1 [Ficedula albicollis]	8.78e-67	0.818	3	F:deacetylase activity	P:purine nucleoside metabolic process	F:purine nucleoside binding	-
comp50678_c0_seq1	PREDICTED: signal recognition particle receptor subunit beta-like isoform X1 [Ficedula albicollis]	1.23e-106	0.807	3	F:GTP binding	C:cytoplasmic microtubule	P:small GTPase mediated signal transduction	-
comp58852_c0_seq1	PREDICTED: p21-activated protein kinase-interacting protein 1-like [Melopsittacus undulatus]	1.53e-144	0.8035	3	C:nucleolus	C:plasma membrane	P:negative regulation of signal transduction	-
comp49368_c0_seq1	PREDICTED: gamma-glutamyl hydrolase, partial [Geospiza fortis]	3.22e-86	0.7995	3	P:glutamine metabolic process	F:gamma-glutamyl-peptidase activity	P:folic acid-containing compound metabolic process	EC:3.4.19.9
comp69626_c3_seq1	putative rRNA-processing protein EBP2 [Callorhinchus milii]	2.32e-109	0.7715	3	C:nucleolus	P:chromosome segregation	P:rRNA processing	-
comp66072_c2_seq1	PREDICTED: bis(5'-adenosyl)-triphosphatase ENPP4 isoform X1 [Latimeria chalumnae]	0	0.7705	3	C:membrane	F:hydrolase activity	P:hemostasis	-
comp50590_c0_seq1	PREDICTED: lamina-associated polypeptide 2, isoforms beta/delta/epsilon/gamma isoform X9 [Chrysemys picta bellii]	4.73e-45	0.5505	3	F:protein binding	C:nuclear envelope	C:membrane	-
comp74226_c0_seq1	adenylate kinase isoenzyme 6-like protein [Callorhinchus milii]	3.14e-97	0.9395	2	C:nucleus	F:DNA binding	-
comp51654_c0_seq1	PREDICTED: cleft lip and palate transmembrane protein 1-like protein-like [Monodelphis domestica]	0	0.881	2	P:apoptotic process	C:integral to membrane	-
comp71050_c0_seq1	breast cancer associated protein [Callorhinchus milii]	3.03e-62	0.8635	2	C:mitochondrial nucleoid	C:nucleus	-
comp51773_c0_seq2	PREDICTED: ARL14 effector protein isoform X1 [Latimeria chalumnae]	8.93e-49	0.8575	2	F:protein binding	C:cytoplasm	-
comp61491_c0_seq2	PREDICTED: t-SNARE domain-containing protein 1-like isoform X1 [Alligator mississippiensis]	5.27e-140	0.823	2	C:membrane	P:vesicle-mediated transport	-
comp52264_c0_seq1	Ctbs protein [Callorhinchus milii]	9.84e-159	0.7485	2	F:hydrolase activity, hydrolyzing O-glycosyl compounds	P:organic substance metabolic process	-
comp30983_c0_seq1	PREDICTED: thymus-specific serine protease-like [Latimeria chalumnae]	0	0.6935	2	P:proteolysis	F:serine-type peptidase activity
comp31031_c0_seq1	PREDICTED: nucleolar protein 7 isoform X4 [Gallus gallus]	2.83e-18	0.619	2	C:nucleolus	C:mitochondrion	-
comp64077_c1_seq4	ashwin [Callorhinchus milii]	6.71e-64	0.614	2	P:embryonic morphogenesis	C:tRNA-splicing ligase complex
comp50576_c0_seq2	PREDICTED: BTB/POZ domain-containing protein KCTD2-like [Lepisosteus oculatus]	1.02e-122	0.955	1	P:protein homooligomerization	-
comp71869_c0_seq1	RWD domain-containing protein 1 [Callorhinchus milii]	7.75e-99	0.884	1	F:protein binding	-
comp56996_c0_seq1	PREDICTED: far upstream element-binding protein 3 isoform X3 [Latimeria chalumnae]	0	0.8055	1	F:RNA binding	-
comp69944_c1_seq1	PREDICTED: ER membrane protein complex subunit 10 isoform X1 [Latimeria chalumnae]	3.01e-103	0.799	1	C:ER membrane protein complex	-
comp67598_c0_seq4	PREDICTED: NAD kinase domain-containing protein 1 isoform X3 [Danio rerio]	1.68e-143	0.7505	1	P:nicotinamide nucleotide metabolic process	-
comp70018_c0_seq15	interferon-induced protein with tetratricopeptide repeats 5-like protein [Callorhinchus milii]	3.78e-158	0.6435	1	P:response to stimulus	-
comp71298_c0_seq1	PREDICTED: protein FAM173A-like [Anolis carolinensis]	2.66e-84	0.787	0
comp56696_c1_seq1	PREDICTED: periodic tryptophan protein 1 homolog [Lepisosteus oculatus]	0	0.7795	0
comp33855_c0_seq1	PREDICTED: UPF0693 protein C10orf32 homolog [Lepisosteus oculatus]	1.21e-46	0.928	0	-
comp50201_c0_seq1	PREDICTED: uncharacterized protein LOC102089087 isoform X1 [Columba livia]	3.8e-10	0.69	0	-
comp62252_c0_seq1	similar to hypothetical protein FLJ10154, isoform CRA_a [Rattus norvegicus]	6.56e-07	0.62	0	-
comp69869_c1_seq1	PREDICTED: uncharacterized protein LOC102349964 [Latimeria chalumnae]	8.7e-160	0.495	0	-
[truncated: 18 more columns]
